# Supplementary material for: Two new species and a new species record of Aglaia (Meliaceae) from Indonesia
Source: PhytoKeys. 2020 Aug 7;155:33–51. doi: 10.3897/phytokeys.155.53833 (PMC7428463; doi:10.3897/phytokeys.155.53833)
Supplement: XML Treatment for Aglaia monocaula [file phytokeys.155.53833-treatment1.xml]

<!DOCTYPE tp:taxon-treatment
  PUBLIC "-//TaxonX//DTD Taxonomic Treatment Publishing DTD v0 20100105//EN" "tax-treatment-NSO.dtd">
<tp:taxon-treatment xmlns:tp="http://www.plazi.org/taxpub"><tp:treatment-meta><kwd-group><label>Taxon classification</label><kwd><named-content xmlns:xlink="http://www.w3.org/1999/xlink" content-type="kingdom">Plantae</named-content></kwd><kwd><named-content xmlns:xlink="http://www.w3.org/1999/xlink" content-type="order">Sapindales</named-content></kwd><kwd><named-content xmlns:xlink="http://www.w3.org/1999/xlink" content-type="family">Meliaceae</named-content></kwd></kwd-group><mixed-citation publication-type="journal"><person-group><name><surname>Pannell</surname><given-names>Caroline M.</given-names></name><name><surname>Schnitzler</surname><given-names>Jan</given-names></name><name><surname>Muellner-Riehl</surname><given-names>Alexandra N.</given-names></name></person-group><article-title>Two new species and a new species record of <italic><tp:taxon-name><tp:taxon-name-part taxon-name-part-type="genus" reg="Aglaia">Aglaia</tp:taxon-name-part></tp:taxon-name></italic> (<tp:taxon-name><tp:taxon-name-part taxon-name-part-type="family">Meliaceae</tp:taxon-name-part></tp:taxon-name>) from Indonesia</article-title><source>PhytoKeys</source><day>07</day><month>8</month><year>2020</year><volume>155</volume><fpage>33</fpage><lpage>51</lpage><pub-id pub-id-type="doi">10.3897/phytokeys.155.53833</pub-id></mixed-citation></tp:treatment-meta><tp:nomenclature><label>1.</label><tp:taxon-name><object-id xmlns:xlink="http://www.w3.org/1999/xlink" content-type="arpha" xlink:type="simple">382A9D7B-DFDD-5EE6-B523-8D068DC4F31D</object-id>
              <tp:taxon-name-part taxon-name-part-type="genus" reg="Aglaia">Aglaia</tp:taxon-name-part>
              <tp:taxon-name-part taxon-name-part-type="species" reg="monocaula">monocaula</tp:taxon-name-part>
              <object-id xmlns:xlink="http://www.w3.org/1999/xlink" content-type="ipni" xlink:type="simple">urn:lsid:ipni.org:names:77210863-1</object-id>
            </tp:taxon-name><tp:taxon-authority>Pannell</tp:taxon-authority><tp:taxon-status xmlns:xlink="http://www.w3.org/1999/xlink" xlink:type="simple">sp. nov.</tp:taxon-status><xref ref-type="fig" rid="F1">Fig. 1</xref></tp:nomenclature><tp:treatment-sec sec-type="diagnosis" id="SECID0EVMAC"><title>Diagnosis.</title><p><bold><italic><tp:taxon-name><tp:taxon-name-part taxon-name-part-type="genus" reg="Aglaia">Aglaia</tp:taxon-name-part> <tp:taxon-name-part taxon-name-part-type="species" reg="monocaula">monocaula</tp:taxon-name-part></tp:taxon-name></italic></bold> resembles <italic><tp:taxon-name><tp:taxon-name-part taxon-name-part-type="genus" reg="Aglaia">Aglaia</tp:taxon-name-part> <tp:taxon-name-part taxon-name-part-type="species" reg="flavida">flavida</tp:taxon-name-part></tp:taxon-name></italic>, from which it differs through being a smaller, unbranched tree with reticulation subprominent and no indumentum on the lamina of the lower surface of the leaflets. It is unique in the genus in having a dark blackish-brown, slightly swollen, region at the base of the petiolules.</p><fig id="F1" position="float" orientation="portrait"><object-id xmlns:xlink="http://www.w3.org/1999/xlink" content-type="doi" xlink:type="simple">10.3897/phytokeys.155.53833.figure1</object-id><object-id xmlns:xlink="http://www.w3.org/1999/xlink" content-type="arpha" xlink:type="simple">5E21655A-27B8-5180-B1D3-E60112E2334C</object-id><label>Figure 1.</label><caption><p><italic><tp:taxon-name><tp:taxon-name-part taxon-name-part-type="genus" reg="Aglaia">Aglaia</tp:taxon-name-part> <tp:taxon-name-part taxon-name-part-type="species" reg="monocaula">monocaula</tp:taxon-name-part></tp:taxon-name></italic> Pannell <bold>A</bold> habit <bold>B</bold> detail of lower surface of the leaflet <bold>C</bold> apical shoot subtending infructescence in a leaf axil <bold>D</bold> part of the infructescence with fruits cut transversely to show the three seeds and longitudinally to show the junction between the two peltate cotyledons typical of the genus <italic><tp:taxon-name><tp:taxon-name-part taxon-name-part-type="genus" reg="Aglaia">Aglaia</tp:taxon-name-part></tp:taxon-name></italic> (Drawn by Rosemary Wise, edited by Alexandra Muellner-Riehl).</p></caption><graphic xmlns:xlink="http://www.w3.org/1999/xlink" xlink:href="phytokeys-155-033-g001.jpg" position="float" orientation="portrait" xlink:type="simple" id="oo_440307.jpg"><uri content-type="original_file" xlink:type="simple">https://binary.pensoft.net/fig/440307</uri></graphic></fig></tp:treatment-sec><tp:treatment-sec sec-type="Holotype" id="SECID0E2OAC"><title>Holotype.</title><p>Indonesia. <bold>West Papua</bold>: Kecamatan Ayfat, neighborhood of Ayawasi, fr. 12 Feb. 1995, <italic>K. Yumte</italic> 126 (L)</p><p>Tree, 3–10 m high, <italic>unbranched</italic>, with a terminal tuft of spirally inserted leaves; bole 4 cm in diameter; latex white. Twigs greyish-brown with large orange-brown pustules, densely covered with orange-brown and dark brown compact stellate hairs at the apex, glabrescent on older wood.</p><p>Leaves 47–70 cm long, 28–32 cm wide; petiole 11–30 cm long; the petiole, rachis and petiolules with few to numerous hairs like those on the twigs, glabrescent. Leaflets 15, the laterals opposite or subopposite, coriaceous, lamina 7–16 cm long 2–5.5 cm wide, elliptical, slightly up-curved at the margins, cuneate at the slightly asymmetrical base, tapering to an acuminate apex, the acumen obtuse and 10–12 mm long; lateral veins 5–14, ascending and curved upwards near the margin, not anastomosing, lateral veins and reticulation subprominent; midrib prominent below with sparse stellate scales, absent from lower leaflet surface, upper and lower leaflet surfaces minutely rugulose; petiolules 10–15 mm on lateral leaflets, slender, 20–40 mm long on terminal leaflet, all with a dark blackish-brown, slightly swollen, region at the base of the petiolules.</p><p>Inflorescences not seen.</p><p>Infructescence 11 cm long, 7 cm wide; peduncle 6 cm long, the peduncle and fruit stalks with few to numerous hairs like those on the twigs, glabrescent. Fruits 2.8 cm long, 1.8 cm wide, ovoid, pericarp bright scarlet or pinkish-red, inner pericarp white, dehiscent with three locules each containing 1 seed; seed white where attached to the central axis of the fruit by a large hilum, aril orange.</p></tp:treatment-sec><tp:treatment-sec sec-type="distribution" id="SECID0EMPAC"><title>Distribution.</title><p>Known only from the area around Ayawasi village in West Papua.</p></tp:treatment-sec><tp:treatment-sec sec-type="ecology" id="SECID0ERPAC"><title>Ecology.</title><p>Primary open forest on limestone ridge to 600 m, with an abundant growth of moss. Fruits eaten by kuskus.</p></tp:treatment-sec><tp:treatment-sec sec-type="Use" id="SECID0EWPAC"><title>Use.</title><p>Wood used for house beams.</p></tp:treatment-sec><tp:treatment-sec sec-type="Vernacular" id="SECID0E2PAC"><title>Vernacular.</title><p>sapa sai (K.Yumte)</p></tp:treatment-sec><tp:treatment-sec sec-type="etymology" id="SECID0EBAAE"><title>Etymology.</title><p>The specific epithet of <italic><tp:taxon-name><tp:taxon-name-part taxon-name-part-type="genus" reg="Aglaia">Aglaia</tp:taxon-name-part> <tp:taxon-name-part taxon-name-part-type="species" reg="monocaula">monocaula</tp:taxon-name-part></tp:taxon-name></italic> refers to the unbranched habit of this small tree.</p></tp:treatment-sec><tp:treatment-sec sec-type="Conservation" id="SECID0ESAAE"><title>Conservation.</title><p>This species is known from only two fruiting specimens collected near Ayawasi village and is therefore assessed to be Data Deficient (provisional). Further collecting and monitoring is necessary to allow more conclusive estimations about the rareness and vulnerability of the species. However, the collections seen were made 24 and 25 years ago, so the likelihood of obtaining further material from this species is not great.</p></tp:treatment-sec><tp:treatment-sec sec-type="Additional specimen" id="SECID0EXAAE"><title>Additional specimen.</title><p>Indonesia. <bold>West Papua</bold>: top ridge of limestone hills south of Ayawasi village, fr., 1 May 1996, <italic>Polak</italic> 1221 (<abbrev xmlns:xlink="http://www.w3.org/1999/xlink" xlink:title="Daubeny Herbarium, University of Oxford" xlink:type="simple">FHO</abbrev>)</p></tp:treatment-sec><tp:treatment-sec sec-type="notes" id="SECID0EBBAE"><title>Notes.</title><p>This new species is represented by two fruiting specimens of monocaul trees that have leaves with a long petiolule on the terminal leaflet.</p></tp:treatment-sec></tp:taxon-treatment>
