# Supplementary material for: Two new species and a new species record of Aglaia (Meliaceae) from Indonesia
Source: PhytoKeys. 2020 Aug 7;155:33–51. doi: 10.3897/phytokeys.155.53833 (PMC7428463; doi:10.3897/phytokeys.155.53833)
Supplement: XML Treatment for Aglaia mackiana [file phytokeys.155.53833-treatment3.xml]

<!DOCTYPE tp:taxon-treatment
  PUBLIC "-//TaxonX//DTD Taxonomic Treatment Publishing DTD v0 20100105//EN" "tax-treatment-NSO.dtd">
<tp:taxon-treatment xmlns:tp="http://www.plazi.org/taxpub"><tp:treatment-meta><kwd-group><label>Taxon classification</label><kwd><named-content xmlns:xlink="http://www.w3.org/1999/xlink" content-type="kingdom">Plantae</named-content></kwd><kwd><named-content xmlns:xlink="http://www.w3.org/1999/xlink" content-type="order">Sapindales</named-content></kwd><kwd><named-content xmlns:xlink="http://www.w3.org/1999/xlink" content-type="family">Meliaceae</named-content></kwd></kwd-group><mixed-citation publication-type="journal"><person-group><name><surname>Pannell</surname><given-names>Caroline M.</given-names></name><name><surname>Schnitzler</surname><given-names>Jan</given-names></name><name><surname>Muellner-Riehl</surname><given-names>Alexandra N.</given-names></name></person-group><article-title>Two new species and a new species record of <italic><tp:taxon-name><tp:taxon-name-part taxon-name-part-type="genus" reg="Aglaia">Aglaia</tp:taxon-name-part></tp:taxon-name></italic> (<tp:taxon-name><tp:taxon-name-part taxon-name-part-type="family">Meliaceae</tp:taxon-name-part></tp:taxon-name>) from Indonesia</article-title><source>PhytoKeys</source><day>07</day><month>8</month><year>2020</year><volume>155</volume><fpage>33</fpage><lpage>51</lpage><pub-id pub-id-type="doi">10.3897/phytokeys.155.53833</pub-id></mixed-citation></tp:treatment-meta><tp:nomenclature><tp:taxon-name><object-id xmlns:xlink="http://www.w3.org/1999/xlink" content-type="arpha" xlink:type="simple">8DAD29C7-DA01-5095-9C49-B54B5546D8DC</object-id>
              <tp:taxon-name-part taxon-name-part-type="genus" reg="Aglaia">Aglaia</tp:taxon-name-part>
              <tp:taxon-name-part taxon-name-part-type="species" reg="mackiana">mackiana</tp:taxon-name-part>
            </tp:taxon-name><tp:taxon-authority>Pannell, Kew Bull. 52(3): 715. 1997.</tp:taxon-authority><xref ref-type="fig" rid="F3">Fig. 3</xref></tp:nomenclature><tp:treatment-sec sec-type="remarks" id="SECID0ELJAE"><title>Remark.</title><p>Previously known only from the type locality in Papua New Guinea, this tall tree species in section<tp:taxon-name><tp:taxon-name-part taxon-name-part-type="section" reg="Amoora">Amoora</tp:taxon-name-part></tp:taxon-name>, has the largest fruits recorded for the genus <italic><tp:taxon-name><tp:taxon-name-part taxon-name-part-type="genus" reg="Aglaia">Aglaia</tp:taxon-name-part></tp:taxon-name></italic>. Collections from West Papua are of immature fruits and flower buds.</p><fig id="F3" position="float" orientation="portrait"><object-id xmlns:xlink="http://www.w3.org/1999/xlink" content-type="doi" xlink:type="simple">10.3897/phytokeys.155.53833.figure3</object-id><object-id xmlns:xlink="http://www.w3.org/1999/xlink" content-type="arpha" xlink:type="simple">7ED165DF-70FB-5083-BCEA-3B7ED567AF4D</object-id><label>Figure 3.</label><caption><p><italic><tp:taxon-name><tp:taxon-name-part taxon-name-part-type="genus" reg="Aglaia">Aglaia</tp:taxon-name-part> <tp:taxon-name-part taxon-name-part-type="species" reg="mackiana">mackiana</tp:taxon-name-part></tp:taxon-name></italic><bold>A</bold> leaf with attachment to twig <bold>B</bold> apex of shoot <bold>C</bold> detail of upper leaflet surface <bold>D</bold> detail of lower leaflet surface <bold>E</bold> immature inflorescence <bold>F</bold> flower buds <bold>G</bold> peltate scales <bold>H</bold> transverse section of immature fruit with three seeds <bold>I</bold> seed, with large hilum and intact aril (Drawn by Rosemary Wise, edited by Alexandra Muellner-Riehl).</p></caption><graphic xmlns:xlink="http://www.w3.org/1999/xlink" xlink:href="phytokeys-155-033-g003.jpg" position="float" orientation="portrait" xlink:type="simple" id="oo_440309.jpg"><uri content-type="original_file" xlink:type="simple">https://binary.pensoft.net/fig/440309</uri></graphic></fig></tp:treatment-sec><tp:treatment-sec sec-type="distribution" id="SECID0ELLAE"><title>Distribution.</title><p>Indonesia, two records from West Papua. In Papua New Guinea, known only from the type locality in Chimbu Province.</p></tp:treatment-sec><tp:treatment-sec sec-type="ecology" id="SECID0EQLAE"><title>Ecology.</title><p>Primary lowland forest on the coastal plain and to 450 m altitude; canopy 25–45 m high; associate species include <italic><tp:taxon-name><tp:taxon-name-part taxon-name-part-type="genus" reg="Celtis">Celtis</tp:taxon-name-part></tp:taxon-name></italic>, <italic><tp:taxon-name><tp:taxon-name-part taxon-name-part-type="genus" reg="Sterculia">Sterculia</tp:taxon-name-part></tp:taxon-name></italic>, <italic><tp:taxon-name><tp:taxon-name-part taxon-name-part-type="genus" reg="Pometia">Pometia</tp:taxon-name-part></tp:taxon-name></italic>, <italic><tp:taxon-name><tp:taxon-name-part taxon-name-part-type="genus" reg="Ficus">Ficus</tp:taxon-name-part></tp:taxon-name></italic>, <italic><tp:taxon-name><tp:taxon-name-part taxon-name-part-type="genus" reg="Oncospermum">Oncospermum</tp:taxon-name-part></tp:taxon-name></italic>, and sundry <tp:taxon-name><tp:taxon-name-part taxon-name-part-type="family">Rubiaceae</tp:taxon-name-part></tp:taxon-name>. Canopy tree to 45 m tall, branching above; bole c. 1 m diameter, buttressed below; bark tan, smooth, somewhat round flaky; fruits 12–16 cm diameter, light brown, lactiferous, 3-lobed. In Papua New Guinea, the fruit either dehisces on the tree and the seeds fall to the ground or the whole fruit falls from the tree and dehisces on impact with the ground. The seeds are swallowed whole by the Dwarf Cassowary and defaecated at up to 1000 m from the parent trees (<xref ref-type="bibr" rid="B20">Mack 1995a</xref>, <xref ref-type="bibr" rid="B21">b</xref>; <xref ref-type="bibr" rid="B34">Pannell 1997</xref>). A fruit bat (probably <italic><tp:taxon-name><tp:taxon-name-part taxon-name-part-type="genus" reg="Dobsonia">Dobsonia</tp:taxon-name-part> <tp:taxon-name-part taxon-name-part-type="species" reg="moluccensis">moluccensis</tp:taxon-name-part></tp:taxon-name></italic>) carries seeds shorter distances, reportedly less than 100 m, away from the parent tree. Germination is semi-hypogeal, within a few days of deposition of seeds; the two large cotyledons persist at ground level for up to two years after germination.</p></tp:treatment-sec><tp:treatment-sec sec-type="Vernacular" id="SECID0EVNAE"><title>Vernacular.</title><p>‘sapa peka’ (Wanda Ave 4394)</p></tp:treatment-sec><tp:treatment-sec sec-type="etymology" id="SECID0E1NAE"><title>Etymology.</title><p>Named after Andrew Mack, who discovered this species in the course of his field work on the Dwarf Cassowary.</p></tp:treatment-sec><tp:treatment-sec sec-type="Conservation" id="SECID0E6NAE"><title>Conservation.</title><p>This species is known from only three localities, two in Papua and one in Papua New Guinea. It is therefore assessed to be Data Deficient (provisional). Further collecting and monitoring is necessary to allow more conclusive estimations about the rareness and vulnerability of the species. However, the collections seen were made 24, 25, 27, and 28 years ago, so the likelihood of obtaining further material from this species is not great.</p></tp:treatment-sec><tp:treatment-sec sec-type="Additional specimens" id="SECID0EEOAE"><title>Additional specimens.</title><p>Indonesia. <bold>West Papua</bold>: surroundings of Ayawasi, <named-content xmlns:xlink="http://www.w3.org/1999/xlink" content-type="dwc:verbatimCoordinates" xlink:type="simple"><named-content content-type="geo-json" specific-use="{&#34;type&#34;:&#34;Point&#34;,&#34;coordinates&#34;:[132.200000,-1.150000]}" id="NCID0EPOAE" xlink:type="simple">1°09'S, 132°12'E</named-content></named-content>, c. 450m, fruit, 30 April 1996, <italic>Wanda Ave</italic> 4394 (L); Sarmi, coastal plain, 1–3 km N of Sewan on the Waske River. <named-content xmlns:xlink="http://www.w3.org/1999/xlink" content-type="dwc:verbatimCoordinates" xlink:type="simple"><named-content content-type="geo-json" specific-use="{&#34;type&#34;:&#34;Point&#34;,&#34;coordinates&#34;:[138.766667,-2.066667]}" id="NCID0EZOAE" xlink:type="simple">2°4'S, 138°46'E</named-content></named-content>, 10–20 m, fr., 3 June 1993 <italic>McDonald and Ismail</italic> 3786 (BO, L, K). Papua New Guinea. <bold>Chimbu Province</bold>: Crater Mountain Biological Research Station, 145043–45'S, 6'05–58'E, leaves only, 1992, Mack 699 (<abbrev xmlns:xlink="http://www.w3.org/1999/xlink" xlink:title="Daubeny Herbarium, University of Oxford" xlink:type="simple">FHO</abbrev>! holotype); same locality, ?1995, fruit only, Ross Sinclair RS 105 (<abbrev xmlns:xlink="http://www.w3.org/1999/xlink" xlink:title="Daubeny Herbarium, University of Oxford" xlink:type="simple">FHO</abbrev>!); same locality, seeds only, 18 Aug. 1995, Mack s.n. (<abbrev xmlns:xlink="http://www.w3.org/1999/xlink" xlink:title="Daubeny Herbarium, University of Oxford" xlink:type="simple">FHO</abbrev>!); same locality, fallen male inflorescences only, no date, Mack 297 (A):</p></tp:treatment-sec><ref-list><ref id="B20"><mixed-citation xmlns:xlink="http://www.w3.org/1999/xlink" xlink:type="simple"><person-group><name name-style="western"><surname>Mack</surname><given-names>A</given-names></name></person-group> (<year>1995a</year>) Seed dispersal by the Dwarf Cassowary, <italic><tp:taxon-name><tp:taxon-name-part taxon-name-part-type="genus">Casuarius</tp:taxon-name-part> <tp:taxon-name-part taxon-name-part-type="species">bennettii</tp:taxon-name-part></tp:taxon-name></italic> in Papua New Guinea. Ph.D. dissertation, University of Miami. <ext-link xlink:type="simple" ext-link-type="uri" xlink:href="https://www.researchgate.net/publication/34803848_Seed_dispersal_by_the_Dwarf_Cassowary_Casuarius_bennetti_in_Papua_New_Guinea#fullTextFileContent">https://www.researchgate.net/publication/34803848_Seed_dispersal_by_the_Dwarf_Cassowary_Casuarius_bennetti_in_Papua_New_Guinea#fullTextFileContent</ext-link></mixed-citation></ref><ref id="B21"><mixed-citation xmlns:xlink="http://www.w3.org/1999/xlink" xlink:type="simple"><person-group><name name-style="western"><surname>Mack</surname><given-names>A</given-names></name></person-group> (<year>1995b</year>) <article-title>Distance and non-randomness of dispersal by the Dwarf Cassowary, <italic><tp:taxon-name><tp:taxon-name-part taxon-name-part-type="genus">Casuarius</tp:taxon-name-part> <tp:taxon-name-part taxon-name-part-type="species">bennettii</tp:taxon-name-part></tp:taxon-name></italic>.</article-title><source>Ecography</source><volume>18</volume>(<issue>3</issue>): <fpage>286</fpage>–<lpage>295</lpage>. <ext-link xlink:type="simple" ext-link-type="doi" xlink:href="10.1111/j.1600-0587.1995.tb00131.x">https://doi.org/10.1111/j.1600-0587.1995.tb00131.x</ext-link></mixed-citation></ref><ref id="B34"><mixed-citation xmlns:xlink="http://www.w3.org/1999/xlink" xlink:type="simple"><person-group><name name-style="western"><surname>Pannell</surname><given-names>CM</given-names></name></person-group> (<year>1997</year>) <article-title>A new, cassowary-dispersed, species of <italic><tp:taxon-name><tp:taxon-name-part taxon-name-part-type="genus">Aglaia</tp:taxon-name-part></tp:taxon-name></italic> (<tp:taxon-name><tp:taxon-name-part taxon-name-part-type="family">Meliaceae</tp:taxon-name-part></tp:taxon-name>, section <tp:taxon-name><tp:taxon-name-part taxon-name-part-type="genus"/><tp:taxon-name-part taxon-name-part-type="section">Amoora</tp:taxon-name-part></tp:taxon-name>) from Papua New Guinea.</article-title><source>Kew Bulletin</source><volume>52</volume>(<issue>3</issue>): <fpage>715</fpage>–<lpage>717</lpage>. <ext-link xlink:type="simple" ext-link-type="doi" xlink:href="10.2307/4110302">https://doi.org/10.2307/4110302</ext-link></mixed-citation></ref></ref-list></tp:taxon-treatment>
